# Supplementary material for: Age and growth of one of the world’s largest carnivorous gastropods, the Florida Horse Conch, Triplofusus giganteus (Kiener, 1840), a target of unregulated, intense harvest
Source: PLoS One. 2022 Apr 6;17(4):e0265095. doi: 10.1371/journal.pone.0265095 (PMC8985988; doi:10.1371/journal.pone.0265095)
Supplement: S1 Appendix — (XLSX) [file pone.0265095.s003.xlsx]

## Sheet: Readme
Triplofusus giganteus life history study data
-----------------------------------------
Citation:		Age and growth of one of the world's largest carnivorous gastropods, the Florida Horse Conch, Triplofusus giganteus (Kiener, 1840), a target of unregulated, intense harvest
		G.S. Herbert et al.
-----------------------------------------
Description:
	Stable isotope sclerochronology data worksheets for Tg-A, Tg-B, Tg-C, Tg-D, Tg-E, Tg-S
		Page includes sample ID, sample #, d18O and d13C data, and distance from apex in mm
		Data for Tg-S are from Strauss J, Oleinik AS, Peter. Stable isotope profiles from subtropical marine gatropods of the family Fasciolariidae: growth histories and relationships to local environmental conditions. Mar Biol. 2014;161:1593-602.
	Trace element data (LA-ICP-MS) for Tg-A and Tg-B
-----------------------------------------
	Convert spiral shell length to shell length data and equation
-----------------------------------------
	Convert whorl diameter to spiral length data and equation
-----------------------------------------
	Measurements for record shell in BMSM
-----------------------------------------
	Growth curves
-----------------------------------------
	LA-ICP-MS data

## Sheet: Tg-A Isotope data
Distance (mm)	d18O (‰ VPDB)	d13C (‰ VPDB)		Notes:
0	-1.12093	1.32609		Bailey-Matthews National Shell Museum (BMSM) collections: Tg-A (BMSM 119422) from the Dry Tortugas
5	-0.964813	1.10895
11	0.235233	1.8453
15	0.221781	1.94749
16	-0.365541	1.51993
19.5	-0.810195	2.29949
21	0.121275	2.05117
24	-0.358957	1.53668
26.5	0.653432	0.0590791
30.5	0.66092	-0.133091
34	0.226626	-0.246976
37.5	0.116357	-0.0611351
40	-0.256297	-0.0968498
42.5	-0.609739	-0.0354946
47.5	-0.80664	0.0867297
50.5	-0.840812	0.0551927
55	-0.929899	0.179336
61.5	-0.486305	-0.260463
65	-0.922515	-0.529865
74	-0.708152	-0.0746004
76	-1.25388	0.0575106
80	0.422883	-0.13173
83	0.589775	-0.182014
90.5	-0.278098	-0.100658
94	-1.02426	-0.581236
100	-0.718277	-0.205908
102	0.539435	0.0549261
108.5	-0.578339	-1.38478
113.5	-1.22004	-1.11072
125	-0.976792	-0.403087
137	-1.18543	-0.317789
147	-1.45171	-0.212893
160.5	0.476891	-0.270546
177	0.636051	-0.0778076
186	1.0338	0.257831
202	0.347622	-0.316612
214	-0.585252	-0.66363
220	-0.697322	-0.0024169
230	-0.945424	-0.228054
242	-0.745198	-0.592527
261	-1.03961	-0.458719
277	-2.07318	-0.531847
284.5	-0.343752	-0.115891
305	-0.0647384	-0.366252
313	0.0923513	-0.0891199
321	0.215971	-0.107042
331	-0.168177	-0.499081
338	0.0134792	-0.330967
344.5	-0.115143	-0.0676971
352.5	-0.27271	-0.156031
359.5	-0.490634	0.275015
368	-0.723536	0.111888
374.5	-0.0751169	-0.554443
394.5	0.163807	0.716359
401	0.578098	0.0735831
407	0.469994	-0.323097
416	0.179498	-0.570008
425	-0.131175	-0.0201603
436	-0.686479	0.117364
448	-1.81477	1.05914
455.5	-0.77122	0.553921
465	-1.21582	0.632016
475	-1.44737	0.845138
485	-1.11141	0.333384
490	-0.76785	0.624521
503	-0.339967	0.448296
511.5	-0.057554	-0.0155782
520	-0.587836	0.707794
528	0.60108	1.33077
534	0.386623	0.456524
542	0.633093	1.01817
549.5	0.266953	0.0213433
556	0.351714	0.831823
562	0.222032	0.314766
569	-0.219083	0.56286
575.5	-0.58838	1.10405
582	-0.683487	0.483288
588	-1.03822	0.740308
596	-0.930683	0.696683
603	-0.537527	0.751835
612	0.433093	0.781188
621	0.616903	0.776579
628	0.181916	1.69361
633	0.0768266	-0.156279
637.5	-0.5199	0.00269833
643	-0.454445	0.650314
651.5	-0.588291	0.384757
659.5	-0.868883	1.83087
669	0.1644	1.03066
676.5	-0.250161	1.39272
684	-0.0213629	1.62432
694.5	0.709476	1.49406
704.5	0.921888	1.59191
719.5	-0.695418	1.19426
727	-0.153243	1.92779
735	-0.288832	1.73003
745	-0.736594	2.71531
754	-0.646112	2.95578
761.5	0.335267	1.30998
770	0.815261	1.18804
777	1.37048	1.79719
785.5	0.965322	1.60885
793	0.661537	1.65741
801	0.200093	1.92033
807	-0.323568	2.08382
813.5	0.478238	1.90708
819.5	0.540324	1.57132
827	0.721109	1.95475
837	0.672615	1.70239
846	1.213	0.934401
852.5	0.624969	-0.273983
862.5	0.179018	0.215942
871	-0.424472	0.316751
877	-0.731051	0.943521
884	-0.763573	1.86748
892.5	-0.555063	1.26663
900.5	-0.740062	1.38
908.5	-0.640476	1.75944
915.5	-0.77762	2.46112
922	-0.661539	2.30127
928	-0.46169	2.29012
933	0.075502	1.94553
939	-0.339749	0.74981
944	-0.356466	0.299853
944.6	-0.390362	0.186911
945.2	-0.459113	1.29857
945.8	-0.610839	1.32687
946.4	-0.561396	1.73488
947	-0.433461	1.85249
947.6	-0.385776	1.926
948.2	-0.237849	2.0898
948.8	-0.797242	1.7295
949.4	-0.759535	1.93445
950	-0.771643	2.44681
950.6	-0.487658	2.2459
951.2	-0.256696	0.420504
951.8	-0.357953	0.490917
952.4	-0.443568	0.441175
953	-0.321808	0.553352
953.6	-0.432063	0.580768
954.2	-0.675848	0.748144
954.8	-0.753778	0.797245
955.4	-0.681235	0.89014
956	-0.579445	1.17293
956.6	-0.788514	0.963586
957.2	-0.579467	1.02681
957.8	-0.956264	1.20466
958.4	-0.895837	1.84326
959	-0.847647	2.04595
959.6	-0.945439	2.1068
960.2	-1.06368	1.95151
960.8	-0.909297	1.90627
961.4	-1.14433	1.99402
962	-0.841853	2.01386
962.6	-0.929325	2.79914
963.2	-0.904902	2.85201
963.8	-1.14879	2.75075
964.4	-0.575794	2.44906

## Sheet: Tg-B Isotope data
Distance (mm) from apex	d18O (‰ VPDB)	d13C (‰ VPDB)		Notes:
0	-0.659712	1.48124		Bailey-Matthews National Shell Museum (BMSM) collections: Tg-A (BMSM 119423) from the Vaca Key
1.5	-0.563633	1.65272
4	-0.243327	1.31571
6	-0.272787	1.36747
14.5	-0.0590247	1.44085
20	0.160543	1.2008
22.5	0.0398649	0.727619
25	-0.0852297	0.824437
27	-0.315018	1.73618
29.5	0.272582	0.760508
31.5	-0.255636	1.17994
33	-0.336148	1.07375
34	-0.552063	0.852437
35.5	-0.353152	0.722274
38.5	-0.65527	0.505884
41	-0.686112	0.382761
44.5	-0.771305	0.169857
51.5	-0.737384	0.320134
56	-0.246281	0.768549
60.5	-0.255614	0.86197
66	-0.312897	0.668506
71.5	0.0247104	0.720424
76	-0.0364103	0.81318
80.5	-0.39593	0.692151
86	-0.280241	0.14722
89.5	-0.185199	-0.106303
102.5	-0.416675	0.232778
108.5	-0.480594	-0.0321505
116.5	-0.678054	0.0819941
123	-0.963624	0.445895
133	-0.92266	-0.190789
141.5	-0.703332	-0.139859
146	-0.468598	0.102587
156	0.35226	0.361428
163	0.183696	-0.287385
173	0.108396	-0.352138
184.5	0.211786	0.308588
191.5	-0.458264	0.511221
200	-0.633151	0.313209
209.5	-0.725627	-0.0672934
218	-0.710845	0.628788
223	-0.893033	0.419
233	-0.682469	0.402489
244.5	-0.454691	0.0224677
256	0.173764	0.0101426
269.5	0.666633	0.0967094
283	-0.175311	-0.0463801
296	-0.39079	0.0634125
310	-0.84586	0.595773
322.5	-1.03291	0.774374
331	-1.03342	0.996286
340	-1.13326	0.758495
348	-0.560849	0.348081
360	0.0642208	0.969214
371	0.261219	0.504917
378.5	0.376807	0.449935
389.5	0.348319	0.681533
400.5	-0.151135	0.816603
407	-1.04568	1.81369
416	-0.882209	0.613466
425.5	-0.954084	0.824222
433.5	-0.972851	1.14214
439	0.588462	0.733787
456	0.527346	0.362961
471.5	-0.292643	1.01397
479	0.0685373	0.921543
486.5	-0.439998	1.08374
493.5	-0.796368	0.92818
503	-1.01805	1.28787
509.5	-0.926718	1.54225
517.5	-0.992912	2.10973
526	-1.09911	1.61755
531.5	-0.932398	1.32028
538.5	-0.669079	1.30414
546.5	0.152433	1.05576
551.5	0.0744892	0.854276
560.5	-0.197971	1.23666
567	-0.475384	0.4994
574	-0.503555	0.074046
580	-0.518423	0.558812
587	-0.86312	1.12285
593.5	-1.00148	0.810836
600.5	-1.25772	1.68735
608	-1.26316	1.2456
614.5	-1.13802	2.42915
621.5	-1.01447	1.66934
629.5	-0.434206	1.14253
637	0.20357	1.203
650.5	0.379344	1.39299
656.5	-0.0845205	0.610389
664.5	-0.0505352	-0.198282
672.5	-0.266421	-0.617385
680	-0.525429	0.0774558
687	-1.02962	0.62497
693	-0.940998	0.425779
700.5	-0.695044	0.505096
707	-1.16785	1.22981
714	-0.853866	1.70571
722.5	-1.41377	0.901116
735.5	-1.62136	1.31616
743.5	-1.34943	1.26327
752.5	-1.93303	1.61137
762	-1.36727	2.36043
769.5	-0.965819	2.5177
776	-0.478438	1.78694
784	-0.868612	1.68653
792	-0.181513	1.17804
799	-0.609829	1.06413
808	-0.175254	1.06448
817	0.0850436	1.07159
823.5	-0.431013	0.470656
833	-0.558372	0.338676
841.5	-1.48473	0.887458
848	-0.668618	0.904543
856	-1.12174	0.711923
856.5	-1.17121	2.02274
873.5	-1.31908	1.99801
880	-1.45659	1.98931
888.5	-1.53352	1.94443
897	-1.44074	2.86826
903	-1.26102	2.25574
909	-0.147351	2.00066
917.5	-0.941939	1.92773
924	-1.13719	2.18871
932	-1.31125	2.71418
939.5	-1.37313	3.00787
948	-1.48531	2.76051
955.5	-0.623695	2.80703
956.3	-0.993623	1.28244
957.1	-0.753633	1.46253
957.9	-1.00455	1.50526
958.7	-0.943316	1.40891
959.5	-0.972742	1.55532
960.3	-1.43049	1.50363
961.1	-0.766042	1.36057
961.9	-0.71713	1.92873
963.5	-1.39018	2.42365
964.3	-1.11112	2.63626
965.1	-0.71275	2.94739
965.9	-0.799633	2.67504
966.7	-0.954161	2.68872
967.5	-1.10134	2.09599
968.3	-0.859491	2.00387
969.1	-1.07055	1.85922
969.9	-1.05534	1.88438
970.7	-1.02695	1.45225
971.5	-1.16737	2.74608
972.3	-1.33586	2.97853
973.1	-2.15583	2.49042
973.9	-1.79015	2.70705
974.7	-1.74515	2.78792
975.5	-1.72227	2.40856
976.3	-2.00958	2.23604
977.1	-1.26497	2.43645
977.9	-1.28424	2.4166
978.7	-1.10404	2.5338
979.5	-1.1678	2.89486
980.3	-1.28128	2.85622
981.1	-1.1908	3.01601
981.9	-1.4271	3.10388
982.7	-1.46021	3.12868
983.5	-1.66266	3.15857
984.3	-1.39989	2.83807
985.1	-1.31721	2.92117
985.9	-1.2024	2.93273
986.7	-1.29387	2.73852
987.5	-1.30508	3.13763
988.3	-1.17885	3.18437
989.1	-1.11807	3.20091

## Sheet: Tg-C Isotope data
Distance (mm) from apex	d18O (V-PDB)	d13C (V-PDB)		Notes:
0	-0.113358	-2.00578		Tg-C was live-collected off Cape Romano and is stored in the collections of one of the authors (G.S.H.) at the University of South Florida
55	-0.579	-2.403		Tg-C was sampled earlier and the numbering scheme used was opposite that used for Tg-A and Tg-B
70	1.02771	-2.39635
85.5	-0.397	-2.56
98.5	-0.962	-3.385
105	-1.28963	-3.41032
119.5	-0.963	-2.854
136.5	0.0905773	-4.01101
151.5	0.339	-2.552
165.5	-0.334288	-2.8305
191.5	-0.681667	-3.20573
222	0.335583	-2.3849
243.5	0.613	-3.181
260.5	1.34474	-1.8196
280	0.487	-1.706
301.5	-0.226453	-2.36607
325	-0.101	-1.723
335.5	-0.138	-2.114
346.5	-0.27501	-2.50704
374	0.237459	-2.43052
398	1.20049	-1.16428
418.5	1.18289	-2.05877
442	0.370179	-1.23712
463.5	0.0270497	-1.48447
479	0.384	-2.181
489	-0.325387	-2.91827
497	-0.156	-3.223
518	0.981379	-2.48453
543	1.14242	-1.50493
561	0.265379	-2.44832
578	-0.0160438	-1.0182
587.5	-0.24	0.074
596.5	0.027859	-1.04664
613	0.0561834	-1.10618
616.5	0.626	-1.672
619	0.261333	-1.20316
624	0.25	-1.117
630	-0.364838	0.430326
636	0.594	-0.311
647	-0.384665	0.387156
653	-0.131971	-1.22771
654.5	-0.11	-1.301
656	0.271044	0.0753542
660	0.244136	-0.199007
662	0.101502	0.181334
666.5	-0.198938	-0.132718
670	-0.263882	0.822329
671	-0.359983	-0.457205
675	-0.0111882	0.807189
677	0.806577	-1.15262
678	0.525761	-1.1205
679	0.303415	-0.742819
680	0.196794	-0.691057
681	0.239	-0.652
681.5	0.255466	-0.122898
682	0.483	-0.453
683.5	0.144596	-0.273684
684	0.108179	0.393089

## Sheet: Tg-D Isotope data
Distance (mm)	d18O (‰ VPDB)	d13C (‰ VPDB)		Notes:
0	-0.775	0.315711		Bailey-Matthews National Shell Museum (BMSM) collections: juvenile specimen Tg-D (BMSM 25347)
0.5	-0.703	0.274686
3.5	-0.395	0.24037
6	-0.371	0.502901
9	-0.567	-0.0298857
11	-0.901	-0.0205058
14.5	-0.862	0.164006
17	-0.722	0.110169
19	-0.872	0.214021
21	-0.737	0.233154
22	-0.974	0.368085
23.5	-0.856	0.0385186
27	-0.713	-0.198442
29	-0.503	0.0163893
32	-0.764	-0.126881
35.5	-0.687	0.0722666
38	-1.012	-0.183101
41	-1.037	0.0111104

## Sheet: Tg-E Isotope data
Distance (mm)	d18O (‰ VPDB)	d13C (‰ VPDB)		Notes:
0	-0.723	0.0167977		Bailey-Matthews National Shell Museum (BMSM) collections: juvenile specimen Tg-E (BMSM 25347)
1	-0.604	0.0839602
4	-1.063	0.204192
6	-0.782	-0.396772
7	-0.485	0.298928
9	-0.362	0.154889
12	-0.568	-0.210912
13.5	-0.653	-0.424623
15	-1.13	-0.245591
17	-0.772	-0.324844
20	-0.596	-0.291526
22.5	-0.64	-0.0699424
24.5	-0.973	-0.180096
27.5	-0.771	-0.321382
29.5	-0.822	-0.380692
32.5	-0.732	-0.563771
35	-0.786	-0.54013

## Sheet: Tg-S Strauss et al 2014
Distance (mm)	d18O (‰ VPDB)		Notes
0	-0.263682		Spiral length and d18O data extracted using WebPlotDigitizer-4.4-win32-x64
5.26316	-0.522388		Source: Strauss J, Oleinik AS, Peter. Stable isotope profiles from subtropical marine gatropods of the family Fasciolariidae: growth histories and relationships to local environmental conditions. Mar Biol. 2014;161:1593-602.
11.8421	-0.263682		Growth data used to build growth curve
18.4211	-0.323383
25	-1.37811
32.8947	-0.20398
36.8421	-0.542289
43.4211	-1.0199
50	0.432836
55.2632	-0.422886
61.8421	0.19403
68.4211	-0.0845771
73.6842	0.0945274
76.3158	-0.104478
80.2632	-0.0248756
85.5263	-0.343284
92.1053	-0.482587
98.6842	-0.761194
105.263	-0.641791
110.526	-0.9801
117.105	-0.900498
125	-1.21891
131.579	-1.29851
136.842	-1.31841
143.421	-0.920398
150	-0.880597
153.947	-0.820896
161.842	-0.442786
168.421	-0.701493
173.684	-0.363184
180.263	-0.641791
186.842	0.0149254
190.789	-0.20398
200	-0.58209
205.263	-0.522388
209.211	0.154229
215.789	0.373134
225	0.373134
236.842	-0.104478
242.105	-0.283582
247.368	-0.482587
255.263	-0.58209
261.842	-0.9801
267.105	-0.820896
273.684	-0.462687
281.579	-0.223881
289.474	-0.621891
290.789	-0.422886
298.684	-0.0248756
305.263	0.293532
311.842	0.393035
317.105	0.651741
321.053	0.432836
330.263	0.0945274
335.526	0.293532
342.105	0.393035
348.684	0.313433
355.263	-0.20398
363.158	-0.303483
369.737	-0.681592
372.368	-0.781095
378.947	-0.820896
386.842	-0.900498
392.105	-0.641791
400	-0.900498
405.263	-0.661692
410.526	-0.263682
417.105	0.174129
423.684	-0.00497512
427.632	0.432836
436.842	0.114428
440.789	0.771144
448.684	0.532338
456.579	0.0547264
463.158	-0.0248756
467.105	-0.0646766
473.684	0.21393
478.947	-0.781095
484.211	-0.761194
490.789	-0.701493
498.684	-0.920398
505.263	-0.741294
510.526	-1
515.789	-0.721393
525	-0.502488
531.579	0.0945274
536.842	0.0945274
540.789	-0.144279
547.368	0.19403
552.632	-0.263682
560.526	-0.0248756
567.105	-0.402985
572.368	-0.9801
578.947	-1.1194
585.526	-0.920398
590.789	-1.0199
598.684	-0.800995
605.263	-0.681592
610.526	-0.681592
615.789	0.154229
623.684	0.691542
628.947	0.233831
635.526	-0.58209
642.105	-0.0248756
647.368	-0.522388
656.579	-0.761194
660.526	-0.681592
667.105	-0.661692
673.684	-1.0398
678.947	-1.199
684.211	-1.1393
689.474	-0.920398
696.053	-0.701493
705.263	0.154229

## Sheet: Convert spiral to shell length
Shell Identifier	Shell Length (mm)	Spiral Length (mm)		Notes
BMSM 110507.1	285	577.9		Shells measured include small juveniles to largest adults, including record size shell
BMSM 110507.2	317.5	642.9		Equation 1. Spiral length (mm) = [1.99 * shell length (mm)] + 0.45 (R2 = 0.99, p < 0.001)
BMSM 117099	39.1	112.7
BMSM 122003	296	617.5
BMSM 122014	361.9	633.4
BMSM 17958	604.8	1079.5	Record shell
BMSM 1914	328.6	711.2
BMSM 37725	496.9	1003.3
BMSM 74022	75.7	194
BMSM 74024.1	40.4	108
BMSM 74024.2	45.39	115.9
BMSM 74024.3	16.15	34
BMSM 74024.4	22.88	63
BMSM 74026	73.6	176.2
BMSM 74028	146.7	319.1
BMSM 74029	116.3	269.9
BMSM 74031	152.1	346.1
BMSM 74033	149.1	311.2
BMSM 75687	208	435
BMSM 75699	215.9	438.2
BMSM 76246	135.7	323.9
BMSM no tag	8.2	12
BMSM no tag	8.1	14
BMSM no tag	8.2	15
BMSM no tag	9.3	16
BMSM no tag	8.7	12
BMSM no tag	9.2	14
BMSM no tag	9.4	15
BMSM no tag	11.1	20
BMSM no tag	11.3	18
BMSM no tag	11.7	21
BMSM no tag	13.4	24
BMSM no tag	15.4	31
BMSM no tag	16	32
BMSM no tag	17.9	36
BMSM no tag	19.2	37
BMSM no tag	18.2	34
BMSM no tag	20.7	34
BMSM no tag	26.3	42
BMSM no tag	25.6	43
BMSM no tag	22.8	44
BMSM no tag	22.6	44
BMSM no tag	21.8	43
BMSM no tag	20.4	46
BMSM no tag	17.8	41
BMSM no tag	17.6	40
BMSM no tag	16.1	30
BMSM no tag	14.4	18
BMSM no tag	10.8	18
BMSM no tag	8.8	14
BMSM no tag	6	8
BMSM no tag	37.6	54
BMSM no tag	36.6	56
BMSM no tag	39	54
BMSM no tag	37.1	55
BMSM no tag	35.6	58
BMSM no tag	27.1	48
BMSM no tag	25.6	40
BMSM no tag	51.2	82
BMSM no tag	42.6	65
BMSM no tag	42.6	71
BMSM no tag	41.4	69
BMSM no tag	358.8	671.5
BMSM no tag	338.1	646.6
BMSM no tag	231.8	377.8
BMSM no tag	411.2	835
BMSM no tag	400.1	838.2
Tg-A	460	952.5
Tg-B	475	993.5
Tg-C	311	684
Tg-D	36	41
Tg-E	37	35

## Sheet: Convert whorl diam. to spiral L
Shell identifier	Specimen #	Diameter at lip (mm)	Spiral length (mm)	Shell length (mm)		Notes
BMSM 25353	1	4.2	12	8.2		Whorl diameter measured at lip.
BMSM 25353	2	4.7	14	8.1		Equation 2. Spiral growth distance (mm) = [3.539 * whorl diameter at lip (mm)] - 0.053 (R2 = 0.94, p < 0.001)
BMSM 25353	3	4.7	15	8.2		BMSM 25353
BMSM 25353	4	5	16	9.3		Gulfside Park Shore, Sanibel Island, FL
BMSM 25353	5	4.6	12	8.7		Coll. 14 Nov 1996
BMSM 25353	6	5.3	14	9.2		24 specimens (22 measured)
BMSM 25353	7	4.8	15	9.4		diameter measured at shell lip, last whorl
BMSM 25353	8	5.9	20	11.1		measurements in mm
BMSM 25353	9	6	18	11.3
BMSM 25353	10	6.2	21	11.7		BMSM 25347
BMSM 25353	11	6.9	24	13.4		Sanibel Island, FL
BMSM 25353	12	7.4	31	15.4		100 specimens (measured 19)
BMSM 25353	13	7.6	32	16		coll date unknown
BMSM 25353	14	8.8	36	17.9		diameter measured at shell lip, last whorl
BMSM 25353	15	9.5	37	19.2		measurements in mm
BMSM 25353	16	9.1	34	18.2
BMSM 25353	17	10.5	34	20.7
BMSM 25353	18	11.5	42	26.3
BMSM 25353	19	12.3	43	25.6
BMSM 25353	20	11.4	44	22.8
BMSM 25353	21	11	44	22.6
BMSM 25353	22	10.7	43	21.8
BMSM 25347	1	9.8	46	20.4
BMSM 25347	2	8.9	41	17.8
BMSM 25347	3	8.9	40	17.6
BMSM 25347	4	8.2	30	16.1
BMSM 25347	5	7	18	14.4
BMSM 25347	6	5.7	18	10.8
BMSM 25347	7	4.8	14	8.8
BMSM 25347	8	3.5	8	6
BMSM 25347	9	16.2	54	37.6
BMSM 25347	10	17.4	56	36.6
BMSM 25347	11	17.8	54	39
BMSM 25347	12	16.4	55	37.1
BMSM 25347	13	17.3	58	35.6
BMSM 25347	14	12.2	48	27.1
BMSM 25347	15	12.9	40	25.6
BMSM 25347	16	23	82	51.2
BMSM 25347	17	19.3	65	42.6
BMSM 25347	18	19.2	71	42.6
BMSM 25347	19	18.8	69	41.4

## Sheet: Record shell data
Record Shell Measurements and Calculations	mm		Notes
measured diameter of earliest preserved whorl	5.53		BMSM 17958
calculated missing spiral length of record shell based on uppermost preserved whorl diameter	19.5177		Spiral growth distance (mm) = [3.539 * whorl diameter (mm)] - 0.053
measured spiral length of record shell	1079.5
total spiral length of record shell (calculated missing + measured)	1099.02

[truncated: 2 more sheets: Growth curve data, LA-ICP-MS data]
